# Supplementary material for: Lipid-lowering medications and risk of malignant melanoma: a Mendelian randomization study
Source: Front Oncol. 2024 Jun 21;14:1408972. doi: 10.3389/fonc.2024.1408972 (PMC11224289; doi:10.3389/fonc.2024.1408972)
Supplement: Supplementary file 2 [file Table_1.xlsx]

## Sheet: STROBE-MR-checklist-fillable
Item No.	Section		Checklist item	Page No.	Relevant text from manuscript
1	TITLE and ABSTRACT		Indicate Mendelian randomization (MR) as the study’s design in the title and/or the abstract if that is a main purpose of the study	Page 1,	Title:Lipid-lowering Medications and Risk of Malignant Melanoma: a Mendelian randomization study Abstract: Two-sample Mendelian randomization (MR) analysis was conducted to assess the causal effects of Lipid-lowering Medications on Risk of Malignant Melanoma.
	INTRODUCTION
2	Background		Explain the scientific background and rationale for the reported study. What is the exposure? Is a potential causal relationship between exposure and outcome plausible? Justify why MR is a helpful method to address the study question	Page 2	The relationship between blood lipids, lipid-modifying medications, and cancer risk has been under investigation for some time. Recent studies suggest that lipid-lowering medications might influence melanoma outcomes, though findings remain controversial. Our study aims to clarify the potential causal relationship between lipid-lowering drugs commonly used and melanoma incidence through a compreh…
3	Objectives		State specific objectives clearly, including pre-specified causal hypotheses (if any). State that MR is a method that, under specific assumptions, intends to estimate causal effects	Page 2	Based on Mendelian laws of inheritance (random segregation and independent classification of genes), Mendelian randomization (MR) collects genetic variation (i.e. SNP, which is invariant to measured and unmeasured confounders or reverse causality) for instrumental variable (IV) analyses to estimate the potential causal effects of modifiable exposures on risk outcomes.
	METHODS
4	Study design and data sources		Present key elements of the study design early in the article. Consider including a table listing sources of data for all phases of the study. For each data source contributing to the analysis, describe the following:	Page 3	GWAS summary data from Global Lipid Genetics Consortium (GLGC) and FinnGen study.
	a)		Setting: Describe the study design and the underlying population, if possible. Describe the setting, locations, and relevant dates, including periods of recruitment, exposure, follow-up, and data collection, when available.	Not mentioned
	b)		Participants: Give the eligibility criteria, and the sources and methods of selection of participants. Report the sample size, and whether any power or sample size calculations were carried out prior to the main analysis	Page 3 , Supplementary Table 2	The GLGC dataset encompassed 188,577 European individuals, including 93,982 from 37 studies genotyped with the Metabochip array and 94,595 from 23 GWAS cohorts, ensuring no overlap with Metabochip cohorts.Genetic instrumental variables for melanoma were obtained from the recently published R10 data bank of the FinnGen Biobank, encompassing European male and female patients (4,261 cases to 313,897…
	c)		Describe measurement, quality control and selection of genetic variants	Page 3	To ensure robust experimental outcomes, we adopted a distinctive approach to identify genetic proxies for lipid-lowering drug exposure. Initially, we selected SNPs within the 100kb vicinity of the HMGCR, PCSK9, and NPC1L1 genes. The chromosomal locations of these genes are available at the National Center for Biotechnology Information (NCBI) (https://www.ncbi.nlm.nih.gov/). Subsequently, we chose…
	d)		For each exposure, outcome, and other relevant variables, describe methods of assessment and diagnostic criteria for diseases	Page 3	The GLGC dataset encompassed 188,577 European individuals, including 93,982 from 37 studies genotyped with the Metabochip array and 94,595 from 23 GWAS cohorts, ensuring no overlap with Metabochip cohorts. In the majority of the included studies, researchers opted to measure blood lipid levels in fasting blood samples (taken at least eight hours after fasting) and attempted to exclude participant…
	e)		Provide details of ethics committee approval and participant informed consent, if relevant	Page 3	All data analyzed in this study were obtained from publicly available databases in which ethical approval was obtained for each cohort, and informed consent was obtained from all participants prior to participation.
5	Assumptions		Explicitly state the three core IV assumptions for the main analysis (relevance, independence and exclusion restriction) as well assumptions for any additional or sensitivity analysis	Page 3	We selected IV based on three generally recognized assumptions: (1) the IV needs to be strongly associated with exposure; (2) the IV is independent of confounders; and (3) the IV is linked to the outcome solely through the exposure, without a direct association with the outcome. Three methods of sensitivity analysis and horizontal pleiotropy testing are also described: weighted median, MR-Egger a…
6	Statistical methods: main analysis		Describe statistical methods and statistics used
	a)		Describe how quantitative variables were handled in the analyses (i.e., scale, units, model)	Not mentioned
	b)		Describe how genetic variants were handled in the analyses and, if applicable, how their weights were selected	Not mentioned
	c)		Describe the MR estimator (e.g. two-stage least squares, Wald ratio) and related statistics. Detail the included covariates and, in case of two-sample MR, whether the same covariate set was used for adjustment in the two samples	Page 3-4	The inverse variance weighting (IVW) method was used as the primary analytical method for estimating causal effects, which is an extension of the Wald ratio estimator based on the principles of meta-analysis. To further demonstrate the stability and directionality of the results, in addition to the IVW method, we used MR-Egger, Weighted median, Simple mode, and Weighted mode for the auxiliary ass…
	d)		Explain how missing data were addressed	Not mentioned
	e)		If applicable, indicate how multiple testing was addressed	Not mentioned
7	Assessment of assumptions		Describe any methods or prior knowledge used to assess the assumptions or justify their validity	Page 4	We computed the F-statistic for IVs to assess the extent of weak instrumental bias. Only IVs with F > 10 were retained to avoid bias caused by weak IVs.
8	Sensitivity analyses and additional analyses		Describe any sensitivity analyses or additional analyses performed (e.g. comparison of effect estimates from different approaches, independent replication, bias analytic techniques, validation of instruments, simulations)	Page 3-4	Firstly, to mitigate the impact of heterogeneity on the causal effect, Cochran's Q-test was employed to evaluate heterogeneity. If the p-value exceeded 0.05, the influence of heterogeneity on the causal effect was deemed negligible. Conversely, in the presence of significant heterogeneity (p-value < 0.05), the IVW random effects model was applied to mitigate the impact of heterogeneity on the cau…
9	Software and pre- registration
	a)		Name statistical software and package(s), including version and settings used	Page 4	This study was a secondary analysis of published data without any modification of the original data. All analyses were performed in R software (version 4.3.1) using the "TwoSampleMR" and "MRPRESSO" packages for MR analysis.
	b)		State whether the study protocol and details were pre-registered (as well as when and where)	Not mentioned
	RESULTS
10	Descriptive data
	a)		Report the numbers of individuals at each stage of included studies and reasons for exclusion. Consider use of a flow diagram	Supplementary Table 2	The numbers of individuals included study is already provided in the Supplementary Table 2.
	b)		Report summary statistics for phenotypic exposure(s), outcome(s), and other relevant variables (e.g. means, SDs, proportions)	Not mentioned
	c)		If the data sources include meta-analyses of previous studies, provide the assessments of heterogeneity across these studies	Not mentioned
	d)		For two-sample MR: i. Provide justification of the similarity of the genetic variant-exposure associations between the exposure and outcome samples	Supplementary Table 3	To ensure robust experimental outcomes, we adopted a distinctive approach to identify genetic proxies for lipid-lowering drug exposure. Initially, we selected SNPs within the 100kb vicinity of the HMGCR, PCSK9, and NPC1L1 genes. The chromosomal locations of these genes are available at the National Center for Biotechnology Information (NCBI) (https://www.ncbi.nlm.nih.gov/). Subsequently, we chose…
			ii. Provide information on the number of individuals who overlap between the exposure and outcome studies	Supplementary Table 2	Supplementary Table 2 showed that there is no overlap between exposure and outcome populations.
11	Main results
	a)		Report the associations between genetic variant and exposure, and between genetic variant and outcome, preferably on an interpretable scale	Supplementary Table 3
	b)		Report MR estimates of the relationship between exposure and outcome, and the measures of uncertainty from the MR analysis, on an interpretable scale, such as odds ratio or relative risk per SD difference	Supplementary Table 4
	c)		If relevant, consider translating estimates of relative risk into absolute risk for a meaningful time period	Not mentioned
	d)		Consider plots to visualize results (e.g. forest plot, scatterplot of associations between genetic variants and outcome versus between genetic variants and exposure)	Figure 3	Figure 3
12	Assessment of assumptions
	a)		Report the assessment of the validity of the assumptions	Supplementary Table 2, Supplementary Table 4	Supplementary Table 2 reported the F-statistics for SNP, Supplementary Table 4 reported Q-statistics for assessment of heterogeneity.
	b)		Report any additional statistics (e.g., assessments of heterogeneity across genetic variants, such as I2, Q statistic or E-value)	Supplementary Table 2, Supplementary Table 4	Supplementary Table 2 reported the F-statistics for SNP, Supplementary Table 4 reported Q-statistics for assessment of heterogeneity.
13	Sensitivity analyses and additional analyses
	a)		Report any sensitivity analyses to assess the robustness of the main results to violations of the assumptions	Supplementary Table 4,Page 4	MR-Egger, WM and IVW-random-effects model methods were provided as sensitivity analyses. When significant pleiotropy was present, we used the MR-PRESSO method to remove outlier SNPs and calculate corrected ORs and CIs.
	b)		Report results from other sensitivity analyses or additional analyses	Figure 2, Supplementary Table 4,Supplementary Figure	To evaluate robustness and detect potential pleiotropy, MR-Egger intercept and MR-PRESSO tests were conducted, with p > 0.05, suggesting no significant bias due to pleiotropy(Supplementary Table 4). The leave-one-out analysis, which sequentially removes one SNP to check the consistency of the causal relationship, confirmed the stability of the MR analysis results (see Supplementary Figure for det…
	c)		Report any assessment of direction of causal relationship (e.g., bidirectional MR)	Not mentioned
	d)		When relevant, report and compare with estimates from non-MR analyses	Not mentioned
	e)		Consider additional plots to visualize results (e.g., leave-one-out analyses)	Not mentioned
	DISCUSSION
14	Key results		Summarize key results with reference to study objectives	Page 5	Our findings revealed that HMGCR was associated with a reduced risk of melanoma, PCSK9 with an elevated risk, and NPC1L1 expression bore no significant relationship with melanoma risk.
15	Limitations		Discuss limitations of the study, taking into account the validity of the IV assumptions, other sources of potential bias, and imprecision. Discuss both direction and magnitude of any potential bias and any efforts to address them	Page 6	However, there are limitations to this study. The MR estimated values represent long-term regulation of disease risk by drug targets, which may not directly correlate with the effects observed during shorter periods of drug administration. Thus, the risk reduction through PCSK9 inhibitors for treating melanoma might not align with the magnitudes estimated in this MR study. Secondly, while MR anal…
16	Interpretation
	a)		Meaning: Give a cautious overall interpretation of results in the context of their limitations and in comparison with other studies	Page 5-6	In this manuscript, the content of this item is discussed a lot, and the MR results are reasonably interpreted by comparing them with several published studies.
	b)		Mechanism: Discuss underlying biological mechanisms that could drive a potential causal relationship between the investigated exposure and the outcome, and whether the gene-environment equivalence assumption is reasonable. Use causal language carefully, clarifying that IV estimates may provide causal effects only under certain assumptions	Page 5-6	This research discussed the possible mechanism of lipid-lowering drugs to melanoma.
	c)		Clinical relevance: Discuss whether the results have clinical or public policy relevance, and to what extent they inform effect sizes of possible interventions	Page 6-7	The findings indicate that HMGCR inhibitors(statins) might contribute to melanoma development, whereas PCSK9 inhibitors (iromazumab and aliciumab) could offer protective effects against melanoma.
17	Generalizability		Discuss the generalizability of the study results (a) to other populations, (b) across other exposure periods/timings, and (c) across other levels of exposure	Page 7	The majority of participants in our study were of European descent; thus, our results may not be generalizable to other ethnic populations.
	OTHER INFORMATION
18	Funding		Describe sources of funding and the role of funders in the present study and, if applicable, sources of funding for the databases and original study or studies on which the present study is based	Page 7	This work is supported by the Hou ShuFang Dongguan Famous Traditional Chinese Medicine Expert Inheritance Studio (No. 5000208)
19	Data and data sharing		Provide the data used to perform all analyses or report where and how the data can be accessed, and reference these sources in the article. Provide the statistical code needed to reproduce the results in the article, or report whether the code is publicly accessible and if so, where	Not mentioned
20	Conflicts of Interest		All authors should declare all potential conflicts of interest	Page 7	The authors declare that they have no competing interests.
