# Supplementary material for: Lipid-lowering medications and risk of malignant melanoma: a Mendelian randomization study
Source: Front Oncol. 2024 Jun 21;14:1408972. doi: 10.3389/fonc.2024.1408972 (PMC11224289; doi:10.3389/fonc.2024.1408972)
Supplement: Supplementary file 3 [file Table_2.xlsx]

## Sheet: Sheet1
Disease	Study	Resource	Sample size	Population ancestry	Data download
LDL cholesterol	PMID:24097068	Global Lipids Genetics Consortium	Number of cases and controls:173,082	Predominantly European	http://csg.sph.umich.edu/willer/public/lipids2013/
Malignant melanoma	PMID:36653562	FinnGen	Number of cases:4,261 Number of controls: 313,897	European	https://storage.googleapis.com/finngen-public-data-r10/summary_stats/finngen_R10_C3_MELANOMA_EXALLC.gz
