# Supplementary material for: Lipid-lowering medications and risk of malignant melanoma: a Mendelian randomization study
Source: Front Oncol. 2024 Jun 21;14:1408972. doi: 10.3389/fonc.2024.1408972 (PMC11224289; doi:10.3389/fonc.2024.1408972)
Supplement: Supplementary file 4 [file Table_3.xlsx]

## Sheet: Sheet1
SNP	Chromosome	Base pair	Effect allele	Other allele	Effect allele frequency	beta	se	p value	F-statistic
HMGCR
rs12916	5	74656539	C	T	0.4314	0.0733	0.0038	7.79112e-78	372.084
rs3804231	5	74696779	A	G	0.1319	0.0642	0.0053	1.88408e-29	146.73
rs10515198	5	74641560	A	G	0.1029	0.0599	0.0061	5.98963e-22	96.426
rs10066707	5	74560579	A	G	0.4169	0.0497	0.0054	2.97303e-19	84.7082
rs12659791	5	74757758	C	T	0.1557	0.0433	0.005	1.422e-18	74.9956
rs72633962	5	74569028	C	T	0.1412	0.06	0.0072	3.32736e-15	69.4444
rs3857388	5	74620377	C	T	0.128	0.0421	0.0059	2.2009e-11	50.9167
PCSK9
rs11591147	1	55505647	T	G	0.01715	-0.497	0.018	8.57038e-143	762.373
rs11206510	1	55496039	C	T	0.1544	-0.0831	0.005	2.38013e-53	276.224
rs2479409	1	55504650	A	G	0.6675	-0.0642	0.0041	2.51478e-50	245.19
rs585131	1	55524116	T	C	0.8153	0.0637	0.005	2.69898e-35	162.308
rs11206514	1	55516004	A	C	0.6108	0.0507	0.0041	9.94947e-33	152.914
rs572512	1	55517344	T	C	0.3456	0.0478	0.0047	5.30884e-26	103.433
rs2479394	1	55486064	A	G	0.715	-0.0386	0.0041	1.58416e-19	88.6353
rs12067569	1	55528629	A	G	0.0343	0.0885	0.01	1.96607e-17	78.3225
rs10493176	1	55538552	G	T	0.1148	-0.0776	0.0102	2.53513e-14	57.8793
rs4927193	1	55509872	C	T	0.1306	-0.0352	0.0056	4.26874e-11	39.5102
rs11583974	1	55551718	A	G	0.03034	0.0646	0.0117	3.95103e-09	30.4855
rs2495495	1	55496556	C	T	0.8654	-0.0342	0.0059	3.51998e-08	33.6007
NPC1L1
rs2073547	7	44582331	G	A	0.1939	0.0485	0.0049	1.92309e-21	97.9696
rs217386	7	44600695	A	G	0.4077	-0.0363	0.0038	1.20393e-19	91.2528
rs7791240	7	44602589	C	T	0.09103	0.0425	0.0065	1.83802e-10	42.7515
