# Supplementary material for: Lipid-lowering medications and risk of malignant melanoma: a Mendelian randomization study
Source: Front Oncol. 2024 Jun 21;14:1408972. doi: 10.3389/fonc.2024.1408972 (PMC11224289; doi:10.3389/fonc.2024.1408972)
Supplement: Supplementary file 5 [file Table_4.xlsx]

## Sheet: Sheet1
Variable	Outcome
	Method	NSNP	P_val	Pleiotropy_test p-value	Heterogeneity p-value	MR-PRESSO p-value
HMGCR to Malignant melanoma
	MR Egger	5	0.46426	0.768239	0.665641	0.8116
	Weighted median	5	0.022789
	Inverse variance weighted	5	0.00869979		0.76776
PCSK9 to Malignant melanoma
	MR Egger	12	0.0347124	0.2479	0.692901	0.6862
	Weighted median	12	0.0225142
	Inverse variance weighted	12	0.0257296		0.636034
NPC1L1 to Malignant melanoma
	MR Egger	3	0.544229	0.535689	0.414009	-
	Weighted median	3	0.994681
	Inverse variance weighted	3	0.898745		0.480463
